# Supplementary material for: FOXA1 promotes tumor cell proliferation through AR involving the Notch pathway in endometrial cancer
Source: BMC Cancer. 2014 Feb 11;14:78. doi: 10.1186/1471-2407-14-78 (PMC3926330; doi:10.1186/1471-2407-14-78)
Supplement: Additional file 1: Table S1 — Statistical difference between FOXA1 expression in normal endometrium and endometrial cancer. [file 1471-2407-14-78-S1.xls]

## Sheet: Feuil1
Table S1. Statistical difference between FOXA1 expression in normal endometrium and endometrial cancer.
		FOXA1 expression			c2	*p
		Negative	Positive
Normal endometrium		32	25		8.061	0.005
Endometrial cancer		24	52
*c2 test
